# Supplementary material for: Avian Influenza Surveillance Among Migratory Birds, Poultry, and Humans Around Nansi Lake, China, 2021–2024
Source: Viruses. 2025 Aug 14;17(8):1117. doi: 10.3390/v17081117 (PMC12390717; doi:10.3390/v17081117)
Supplement: Supplementary file 1 [file viruses-17-01117-s001.zip]

Archive with 1 entries (1 files):
- viruses-3766457-supplementary.pdf
